# Supplementary material for: High Risk versus Proportional Benefit: Modelling Equitable Strategies in Cardiovascular Prevention
Source: PLoS One. 2015 Nov 3;10(11):e0140793. doi: 10.1371/journal.pone.0140793 (PMC4631497; doi:10.1371/journal.pone.0140793)
Supplement: S1 Data — It contains the data of every virtual individual (rows) characterised by 16 covariates (columns). (ZIP) [file pone.0140793.s001.zip]

Archive with 3 entries (2 files):
- RVPfv.txt
- __MACOSX/
- __MACOSX/._RVPfv.txt
