# Supplementary material for: High Risk versus Proportional Benefit: Modelling Equitable Strategies in Cardiovascular Prevention
Source: PLoS One. 2015 Nov 3;10(11):e0140793. doi: 10.1371/journal.pone.0140793 (PMC4631497; doi:10.1371/journal.pone.0140793)
Supplement: S2 Data — (TXT) [file pone.0140793.s002.txt]

#--------------------------------------------------
# THE FRENCH REALISTIC VIRTUAL POPULATION DATA BASE
#--------------------------------------------------

# Covariates description
#------------------------
# 	age: years (range 35 - 64)
#   age.cat: indicates age categories.  
#		1: 35-44
#		2: 45-54
#		3: 55-64
# 	sex: binary. Coded 1/2
#		1: male
#		2: female
# 	sbp: systolic blood pressure in mm Hg. Numeric.
# 	dbp: diastolic blood pressure in mm Hg. Numeric.
#      glyc: blood glucose in g/l. Numeric.
#      T2DM: indicates diabetic status, determined from a "glyc" value greater or equal to 1.26 g/l. Binary.
#		1: diabetes present
#		0: diabetes absent
#     creat: serum creatinin in µmol/l. Numeric.
# 	T-c: total cholesterol in mmol/l. Numeric.
#     HDL-c: HDL cholesterol in mmol/l. Numeric.
#    weight: body weight in Kg. Numeric.
#    height: height in cm. Numeric.
#      smok: smoking status. Binary.
#		1: Yes
#		0: No
# 	lvh: left ventricular hypertrophy. Binary.
#		1: Yes
#		0: No
#     chd.r: 10-year fatal coronary heart disease risk computed by SCORE equations for low-risk regions. Risks are expressed as %.
#     cvd.r: 10-year fatal cardiovascular disease risk computed by SCORE equations for low-risk regions. Risks are expressed as %.
